# Supplementary material for: Uncertainty quantification in FEM simulation of human liver: sensitivity analysis, Gradient-Enhanced Kriging, and Monte Carlo simulation
Source: Biomech Model Mechanobiol. 2026 Jul 30;25(4):90. doi: 10.1007/s10237-026-02084-4 (PMC13424001; doi:10.1007/s10237-026-02084-4)
Supplement: Supplementary file 1 — (zip 19 KB) [file 10237_2026_2084_MOESM1_ESM.zip]

Archive with 9 entries (7 files):
- BMMB_UQ_Liver/
- BMMB_UQ_Liver/analyses_example.R
- BMMB_UQ_Liver/auxiliary_functions.R
- BMMB_UQ_Liver/data/
- BMMB_UQ_Liver/data/data_velocity.dat
- BMMB_UQ_Liver/data/data_volume.dat
- BMMB_UQ_Liver/data/deriv_velocity.dat
- BMMB_UQ_Liver/data/deriv_volume.dat
- BMMB_UQ_Liver/data/input_parameters.RData
