# Supplementary material for: Uncertainty quantification in FEM simulation of human liver: sensitivity analysis, Gradient-Enhanced Kriging, and Monte Carlo simulation
Source: Biomech Model Mechanobiol. 2026 Jul 30;25(4):90. doi: 10.1007/s10237-026-02084-4 (PMC13424001; doi:10.1007/s10237-026-02084-4)
Supplement: Supplementary file 1 — (zip 19 KB) [file 10237_2026_2084_MOESM1_ESM.zip › BMMB_UQ_Liver/analyses_example.R]

## --------------------------------------------------------------------------- ##
## UNCERTAINTY QUANTIFICATION IN FEM SIMULATION OF HUMAN LIVER:
## SENSITIVITY ANALYSIS, GRADIENT-ENHANCED KRIGING, AND MONTE CARLO SIMULATION
## --------------------------------------------------------------------------- ##

# requiered packages
library("gek")
library("lattice")
library("latticeExtra")
library("parallel")

# source auxiliary functions
source("auxiliary_functions.R")

## --------------------------------------------------------------------------- ##
## DATA
## --------------------------------------------------------------------------- ##

# load data, LHS, and parameter information
load("data/input_parameters.RData", verbose = TRUE)

# data_velocity: solution velocity velocity
data_velocity <- read.table("data/data_velocity.dat", header = TRUE)
deriv_velocity <- read.table("data/deriv_velocity.dat", header = TRUE)

# data_volume: solution volume fraction tumour
data_volume <- read.table("data/data_volume.dat", header = TRUE)
deriv_volume <- read.table("data/deriv_volume.dat", header = TRUE)

# transform derivatives onto uniform input space
deriv_velocity_LHS <- as.data.frame(sapply(names(params), function(par){
	(params[[par]]$max - params[[par]]$min) * deriv_velocity[ , par]
}))

deriv_volume_LHS <- as.data.frame(sapply(names(params), function(par){
	(params[[par]]$max - params[[par]]$min) * deriv_volume[ , par]
}))


## --------------------------------------------------------------------------- ##
## SURROGATE MODELS (GEK)
## --------------------------------------------------------------------------- ##

# build surrogate models
emu_velocity <- gekm(velocity ~ 1, data = data.frame(LHS, velocity = data_velocity$w_FS),
	deriv = deriv_velocity_LHS, covtype = "matern3_2")
emu_volume <- gekm(volume ~ 1, data = data.frame(LHS, volume = data_volume$nC), 
	deriv = deriv_volume_LHS, covtype = "matern3_2")


## --------------------------------------------------------------------------- ##
## LEAVE-ONE-OUT
## --------------------------------------------------------------------------- ##

# performe leave-one-out cross-validation
loo_velocity <- loo(emu_velocity, interval = "confidence", sd.fit = FALSE, scale = TRUE)
loo_volume <- loo(emu_volume, interval = "confidence", sd.fit = FALSE, scale = TRUE)

# plot leave-one-out predictions
par(mar = c(3, 4.5, 0.3, 0.4), family = "serif", las = 1, cex = 1.2)
plot(emu_velocity, add.interval = TRUE, scale = TRUE,
	xlim = c(0, 0.01), ylim = c(0, 0.01),
	pch = 16, col = 4, main = "",
	xlab = "", ylab = "")
title(xlab = expression("Blood velocity"~group("", bold(w)[FS], "")~"[m/s]"), line = 2.2)
title(ylab = expression("LOO predicted velocity velocity"~group("", widehat(bold(w)[FS]), "")~"[m/s]"), line = 3.3)

par(mar = c(3, 4.5, 0.3, 0.4), family = "serif", las = 1, cex = 1.2)
plot(emu_volume, add.interval = TRUE, scale = TRUE,
	xlim = c(0.05, 0.2), ylim = c(0.05, 0.2),
	pch = 16, col = 4, main = "",
	xlab = "", ylab = "")
title(xlab = expression("Tumor volume fraction"~group("", n^C, "")~"[-]"), line = 2.2)
title(ylab = expression("LOO predicted tumor volume fraction"~group("", widehat(n^C), "")~"[-]"), line = 2.6)

# root mean squared error
sqrt(mean((data_velocity$w_FS - loo_velocity[ , "fit"] )^2))
sqrt(mean((data_volume$nC - loo_volume[ , "fit"] )^2))

# mean length of confidence intervals
mean(loo_velocity[ , "upper"] - loo_velocity[ , "lower"])
mean(loo_volume[ , "upper"] - loo_volume[ , "lower"])

# proportion within 95% confidence intervals
mean(data_velocity$w_FS > loo_velocity[ , "lower"] & data_velocity$w_FS < loo_velocity[ , "upper"])
mean(data_volume$nC > loo_volume[ , "lower"] & data_volume$nC < loo_volume[ , "upper"])

## --------------------------------------------------------------------------- ##
## CROSS-SECTIONS
## --------------------------------------------------------------------------- ##

# generate data to plot cross sections 
nn <- 100
d <- length(params)
data_plot <- lapply(1:d, function(i){
	input_mean <- as.data.frame(sapply(params, function(x) rep((x$mean - x$min) / (x$max - x$min), nn)))
	input_mean[ , i] <- seq(0, 1, length = nn)
	pred_volume <- predict(emu_volume, input_mean, sd.fit = FALSE, scale = TRUE, interval = "confidence")
	pred_velocity <- predict(emu_velocity, input_mean, sd.fit = FALSE, scale = TRUE, interval = "confidence")

	data.frame(x = input_mean[ , i], param = params[[i]]$name, rev = "mean",
		velocity = pred_velocity[ , "fit"], lower_velocity = pred_velocity[ , "lower"], upper_velocity = pred_velocity[ , "upper"],
		volume = pred_volume[ , "fit"], lower_volume = pred_volume[ , "lower"], upper_volume = pred_volume[ , "upper"])
})
data_plot <- do.call("rbind", data_plot)

# theme for plotting
theme <- list(
	layout.heights =
         list(top.padding = -1,
              main.key.padding = 0,
              key.axis.padding = 0,
              axis.xlab.padding = 0,
              xlab.key.padding = 0,
              key.sub.padding = 0,
              bottom.padding = 0.5),
	layout.widths =
         list(left.padding = 0.5,
              key.ylab.padding = 0,
              ylab.axis.padding = 0,
              axis.key.padding = 0,
              right.padding = -1.5),
	axis.text = list(fontfamily = "serif"),
    par.xlab.text = list(fontfamily = "serif"),
    par.ylab.text = list(fontfamily = "serif"),
    par.main.text = list(fontfamily = "serif"),
    par.sub.text = list(fontfamily = "serif"))

# plot crosssections
xyplot(velocity ~ x | param, data_plot, group = rev,
	upper = data_plot$upper_velocity, lower = data_plot$lower_velocity,
	xlab = list(label = "Normalized input", cex = 1),
	ylab = list(label = expression("Predicted blood velocity"~group("", widehat(bold(w)[FS]), "")~"[m/s]"), cex = 1),
	fill = gray(0.8),
	panel = function(x, y, ...){
		panel.superpose(x, y, panel.groups = my.panel.bands, type = "l", col = "gray", ...)
		panel.xyplot(x, y, type = "l", cex = 0.6, lty = 1, col = gray(0.2), ...)
	},
	scales = list(y = list(relation = "same"),
		cex = 1,
		alternating = 1, tck = c(1, 0)),
	layout = c(2, 3),
	par.settings = theme,
	index.cond=list(c(1, 3, 6, 2, 5, 4)),
	strip = strip.custom(factor.levels = c(
		expression("Darcy permeability"~group("", k[D], "")),
		expression("Poisson's ratio"~group("", symbol(nu), "")),
		expression("Initial solid volume fraction liver tissue"~group("", n[0]^S, "")),
		expression("Young's modulus fat tissue"~group("", E^T, "")),
		expression("Young's modulus liver tissue"~group("", E^S, "")),
		expression("Young's modulus necrotic tissue"~group("", E^C, "")))), 
	par.strip.text = list(lines = 1.3))

xyplot(volume ~ x | param, data_plot, group = rev,
	upper = data_plot$upper_volume,	lower = data_plot$lower_volume,
	xlab = list(label = "Normalized input", cex = 1),
	ylab = list(label = expression("Predicted tumor volume fraction"~group("", widehat(n^C), "")~"[-]"), cex = 1),
	fill = gray(0.8),
	ylim = c(0.04, 0.21),
	panel = function(x, y, ...){
		panel.superpose(x, y, panel.groups = my.panel.bands, type = "l", col = "gray", ...)
		panel.xyplot(x, y, type = "l", cex = 0.6, lty = 1, col = gray(0.2), ...)
	},
	scales = list(y = list(relation = "same", at = seq(0.05, 0.20, 0.05)),
		cex = 1,
		alternating = 1, tck = c(1, 0)),
	layout = c(2, 3),
	par.settings = theme,
	index.cond=list(c(1, 3, 6, 2, 5, 4)),
	strip = strip.custom(factor.levels = c(
		expression("Darcy permeability"~group("", k[D], "")),
		expression("Poisson's ratio"~group("", symbol(nu), "")),
		expression("Initial solid volume fraction liver tissue"~group("", n[0]^S, "")),
		expression("Young's modulus fat tissue"~group("", E^T, "")),
		expression("Young's modulus liver tissue"~group("", E^S, "")),
		expression("Young's modulus necrotic tissue"~group("", E^C, "")))), 
	par.strip.text = list(lines = 1.3))


## --------------------------------------------------------------------------- ##
## UNCERTAINTY ANALYSIS
## --------------------------------------------------------------------------- ##

reps <- 125				# number of replications
n_batch <- 4000			# number of MC samples per replication
n_MC <- reps * n_batch	# total number of MC samples
n_sim <- 1000			# number of simulated paths
n_cl <- 16				# number of clusters

# set seed for reproducibility
set.seed(1234)

# simulate MC input samples
MC_samples <- sapply(params, simulate, nsim = n_MC)
MC_samples <- as.data.frame(sapply(1:d, function(i){
	(MC_samples[ , i] - params[[i]]$min) / (params[[i]]$max - params[[i]]$min) 
}))
names(MC_samples) <- names(params)

# organize MC input samples in list
# n_batch input samples per replication
MC_samples_list <- lapply(1:reps, function(i){
	index <- (n_batch * (i - 1) + 1):(n_batch * i)
	MC_samples[index, ]
})

# run Monte Carlo simulation (in parallel)
cl <- makeCluster(n_cl)
clusterExport(cl, c("emu_velocity", "emu_volume", "n_sim"))
clusterEvalQ(cl, library("gek"))
clusterSetRNGStream(cl, iseed = 42)

MC_samples_velocity <- parLapply(cl, MC_samples_list, function(x) simulate(emu_velocity, nsim = n_sim, newdata = x))
MC_samples_volume <- parLapply(cl, MC_samples_list, function(x) simulate(emu_volume, nsim = n_sim, newdata = x))

stopCluster(cl)

# combine MC output samples
MC_velocity <- do.call("rbind", MC_samples_velocity)
MC_volume <- do.call("rbind", MC_samples_volume)

# histograms of the resulting uncertainty distributions
par(mar = c(3, 3.5, 0.3, 0.4), family = "serif", las = 1, cex = 1.2)
hist(MC_velocity, freq = FALSE, breaks = 100, main = "", ylab = "", border = gray(0.1))
box()
title(xlab = expression("Blood velocity"~group("", bold(w)[FS], "")~"[m/s]"), line = 2.2)
title(ylab = "Density", line = 2.5)

par(mar = c(3, 3.3, 0.3, 0.4), family = "serif", las = 1, cex = 1.2)
hist(MC_volume, freq = FALSE, breaks = 100, main = "", ylab = "", border = gray(0.1))
box()
title(xlab = expression("Tumor volume fraction"~group("", n^C, "")~"[-]"), line = 2.2)
title(ylab = "Density", line = 2.3)

# estimate descriptive statistics of the uncertainty distribution
stats_velocity <- statistics(MC_velocity)
stats_volume <- statistics(MC_volume)
cbind(stats_velocity, stats_volume)

# convergence of the estimated mean for increasing number of MC samples
MC_velocity_samples <- convergence(rowMeans(MC_velocity))
MC_volume_samples <- convergence(rowMeans(MC_volume))

# convergence of the estimated mean for increasing number of process paths
MC_velocity_paths <- convergence(colMeans(MC_velocity))
MC_volume_paths <- convergence(colMeans(MC_volume))

# convergence plots
par(mar = c(3.1, 5.5, 0.3, 0.4), las = 1, family = "serif", cex = 1.2)
plot.new()
plot.window(xlim = c(2, n_sim), ylim = range(MC_velocity_paths[2:n_sim, ], na.rm = TRUE), log = "")
axis(1)
axis(2)
polygon(c(2:n_sim, n_sim:2), c(MC_velocity_paths[2:n_sim, "upper"], 
	rev(MC_velocity_paths[2:n_sim, "lower"])),
	col = grey(0.9), border = NA)
lines(2:n_sim, MC_velocity_paths[2:n_sim, "cum_mean"])
title(xlab = expression("Number of process paths"~group("", italic(n)[sim], "")), line = 2.2)
title(ylab = expression("Estimated mean blood velocity [m/s]"), line = 4.5)
box()

par(mar = c(3.1, 4.5, 0.3, 0.4), las = 1, family = "serif", cex = 1.2)
plot.new()
plot.window(xlim = c(3, n_MC), ylim = range(MC_velocity_samples[3:n_MC, ], na.rm = TRUE), log = "x")
axis(1, at = 10^(1:5), label = c(expression(10^1, 10^2, 10^3, 10^4, 10^5)))
axis(2)
polygon(c(3:n_MC, n_MC:3), c(MC_velocity_samples[3:n_MC, "upper"], 
	rev(MC_velocity_samples[3:n_MC, "lower"])),
	col = grey(0.9), border = NA)
lines(3:n_MC, MC_velocity_samples[3:n_MC, "cum_mean"])
title(xlab = expression("Number of MC samples"~group("", italic(n)[MC], "")), line = 2.2)
title(ylab = expression("Estimated mean blood velocity [m/s]"), line = 3.4)
box()

par(mar = c(3.1, 4.7, 0.3, 0.4), las = 1, family = "serif", cex = 1.2)
plot.new()
plot.window(xlim = c(5, n_sim), ylim = range(MC_volume_paths[5:n_sim, ], na.rm = TRUE), log = "")
axis(1)
axis(2)
polygon(c(5:n_sim, n_sim:5), c(MC_volume_paths[5:n_sim, "upper"], 
	rev(MC_volume_paths[5:n_sim, "lower"])),
	col = grey(0.9), border = NA)
lines(5:n_sim, MC_volume_paths[5:n_sim, "cum_mean"])
title(xlab = expression("Number of process paths"~group("", italic(n)[sim], "")), line = 2.2)
title(ylab = expression("Estimated mean tumor volume fraction [-]"), line = 3.7)
box()

par(mar = c(3.1, 3.6, 0.3, 0.4), las = 1, family = "serif", cex = 1.2)
plot.new()
plot.window(xlim = c(3, n_MC), ylim = range(MC_volume_samples[3:n_MC, ], na.rm = TRUE), log = "x")
axis(1, at = 10^(1:5), label = c(expression(10^1, 10^2, 10^3, 10^4, 10^5)))
axis(2)
polygon(c(3:n_MC, n_MC:3), c(MC_volume_samples[3:n_MC, "upper"], 
	rev(MC_volume_samples[3:n_MC, "lower"])),
	col = grey(0.9), border = NA)
lines(3:n_MC, MC_volume_samples[3:n_MC, "cum_mean"])
title(xlab = expression("Number of MC samples"~group("", italic(n)[MC], "")), line = 2.2)
title(ylab = expression("Estimated mean tumor volume fraction [-]"), line = 2.5)
box()
