# Supplementary material for: Uncertainty quantification in FEM simulation of human liver: sensitivity analysis, Gradient-Enhanced Kriging, and Monte Carlo simulation
Source: Biomech Model Mechanobiol. 2026 Jul 30;25(4):90. doi: 10.1007/s10237-026-02084-4 (PMC13424001; doi:10.1007/s10237-026-02084-4)
Supplement: Supplementary file 1 — (zip 19 KB) [file 10237_2026_2084_MOESM1_ESM.zip › BMMB_UQ_Liver/auxiliary_functions.R]

# calculate parameters of normal distribution:
norm <- function(x, q1, q2){
	if(is.null(x[["sd"]])) 
		x[["sd"]] <- (x[["max"]] - x[["min"]]) / (qnorm(q2) - qnorm(q1))
	if(is.null(x[["mean"]]))
		x[["mean"]] <- x[["min"]] - x[["sd"]] * qnorm(q1)
	if(is.null(x[["min"]]))
		x[["min"]] <- qnorm(q1, x[["mean"]], x[["sd"]])
	if(is.null(x[["max"]]))
		x[["max"]] <- qnorm(q2, x[["mean"]], x[["sd"]])
		
	x
}

# calculate parameters of log-normal distribution:
lnorm <- function(x, q1, q2){
	if(is.null(x[["sdlog"]]))
		if(!is.null(x[["mean"]]) & !is.null(x[["sd"]]))
			x[["sdlog"]] <- sqrt(log(1 + x[["sd"]]^2 / x[["mean"]]^2))
		else
			x[["sdlog"]] <- (log(x[["max"]]) - log(x[["min"]])) / (qnorm(q2) - qnorm(q1))
	if(is.null(x[["meanlog"]]))
		if(!is.null(x[["mean"]]) & !is.null(x[["sd"]]))
			x[["meanlog"]] <- log(x[["mean"]]^2 / sqrt(x[["sd"]]^2 + x[["mean"]]^2))
		else
			x[["meanlog"]] <- log(x[["min"]]) - x[["sdlog"]] * qnorm(q1)
		
	if(is.null(x[["mean"]]))
		if(!is.null(x[["meanlog"]]) & !is.null(x[["sdlog"]]))
			x[["mean"]] <- exp(x[["meanlog"]] + 0.5 * x[["sdlog"]]^2)
	if(is.null(x[["sd"]]))
		if(!is.null(x[["meanlog"]]) & !is.null(x[["sdlog"]]))
			x[["sd"]] <- x[["mean"]] * sqrt(exp(x[["sdlog"]]^2) - 1)
		
	if(is.null(x[["min"]]))
		x[["min"]] <- qlnorm(q1, x[["meanlog"]], x[["sdlog"]])
	if(is.null(x[["max"]]))
		x[["max"]] <- qlnorm(q2, x[["meanlog"]], x[["sdlog"]])

	x
}


# calculate parameters of uniform distribution:
unif <- function(x){
	if(is.null(x[["mean"]]))
		x[["mean"]] <- 0.5 * (x[["min"]] + x[["max"]])
	if(is.null(x[["sd"]]))
		x[["sd"]] <- 0.5 * (x[["max"]] - x[["min"]]) / sqrt(3)
	if(is.null(x[["min"]]))
		x[["min"]] <- x[["mean"]] - sqrt(3) * x[["sd"]]
	if(is.null(x[["max"]]))
		x[["max"]] <- x[["mean"]] + sqrt(3) * x[["sd"]]
		
	x
}

# calculate parameters for class input:
calculate.input <- function(x, q1 = 0.001, q2 = 1 - q1){
	if(q1 >= q2) error("Probability p1 needs to be less than p2.")
	
	switch(x[["dist"]],
		"norm" = norm(x, q1 = q1, q2 = q2),
		"lnorm" = lnorm(x, q1 = q1, q2 = q2),
		"unif" = unif(x))
}

calculate <- function(x, ...) UseMethod("calculate")


# print method for class input:
print.input <- function(x, digits = 4, ...){
	cat("Input parameter:", x[["name"]], "\n")
	txt <- switch(x[["dist"]],
		"norm" = c("Normal",
			paste0("N(", format(x[["mean"]], digits = digits), ", ", 
				format(x[["sd"]], digits = digits), ")")),
		"lnorm" = c("Lognormal", 
			paste0("LN(", format(x[["meanlog"]], digits = digits), ", ", 
				format(x[["sdlog"]], digits = digits), ")")),
		"unif" = c("Uniform",
			paste0("U(", format(x[["min"]], digits = digits), ", ", 
				format(x[["max"]], digits = digits), ")")),
		"gumbel" = c("Gumbel", 
			paste0("G(", format(x[["location"]], digits = digits), ", ", 
				format(x[["scale"]], digits = digits), ")")))
	cat(txt[1], "distributed:", txt[2], "\n")
	cat("Expected value =", format(x[["mean"]], digits = digits), "\n")
	cat("Standard deviation =", format(x[["sd"]], digits = digits), "\n")
	cat("Minumum =", format(x[["min"]], digits = digits), "\n")
	cat("Maximum =", format(x[["max"]], digits = digits), "\n")
	invisible(x)
}


# plot method for class input:
plot.input <- function(x, y = NULL, ...){
	dens <- switch(x[["dist"]],
		"norm" = function(z) dnorm(z, x[["mean"]], x[["sd"]]),
		"lnorm" = function(z) dlnorm(z, x[["meanlog"]], x[["sdlog"]]),
		"unif" = function(z) dunif(z, x[["min"]], x[["max"]]), 
		"gumbel" = function(z) dgumbel(z, x[["location"]], x[["scale"]]))
	
	range <- x[["max"]] - x[["min"]]
	
	z <- curve(dens(x), from = x[["min"]] - range * 0.04, 
		to = x[["max"]] + range * 0.04, 
		xlab = x[["name"]], ylab = "density", type = "n", ...)
	abline(h = 0, col = "grey")
	lines(z$x, z$y)
	invisible()
}


# simulate inputs:
simulate.input <- function(x, nsim = 1){
	switch(x[["dist"]],
		"norm" = rnorm(nsim, x[["mean"]], x[["sd"]]),
		"lnorm" = rlnorm(nsim, x[["meanlog"]], x[["sdlog"]]),
		"unif" = runif(nsim, x[["min"]], x[["max"]]))
}

# transform inputs:
transform.input <- function(x, data){
	switch(x[["dist"]],
		"norm" = qnorm(data, x[["mean"]], x[["sd"]]),
		"lnorm" = qlnorm(data, x[["meanlog"]], x[["sdlog"]]),
		"unif" = qunif(data, x[["min"]], x[["max"]]))
}

transform <- function(x, ...) UseMethod("transform")

# function to plot confidence intervals
my.panel.bands <- function(x, y, upper, lower, fill, col, subscripts, ..., font, fontface){
	upper <- upper[subscripts]
	lower <- lower[subscripts]
	panel.polygon(c(x, rev(x)), c(upper, rev(lower)),
		col = fill, border = FALSE, ...)
}
 
# calculate cumulative variance
youngsCramerCumVar <- function(x) {
	stopifnot(is.vector(x), is.numeric(x), all(is.finite(x)))
	x <- as.numeric(x)

	n <- length(x)
	if(n <= 1){
		0L
	}else{
		TT <- x[1]
		S <- numeric(n)
		for(i in 2:n){
			TT <- TT + x[i]
			S[i] <- S[i - 1] + 1 / (i * (i - 1)) * (i * x[i] - TT)^2
		}
		S / ((1:n) - 1)
	}
} 

# calculate cumulative means and confidence bounds
convergence <- function(x, level = 0.95){
	alpha <- (1 + level) / 2
	seq_n <- seq_along(x)
	
	cum_mean <- cumsum(x) / seq_n
	cum_var <- youngsCramerCumVar(x)
	cum_sd <- sqrt(cum_var)

	cum_se <- cum_sd / sqrt(seq_n)
	lower <- cum_mean - qnorm(alpha) * cum_se
	upper <- cum_mean + qnorm(alpha) * cum_se
	
	cbind(cum_mean, lower, upper)
}

# compute summarizing statistics
statistics <- function(x, level = 0.95){
	alpha <- (1 + level) / 2
	
	means <- colMeans(x)
	medians <- apply(x, 2, median)
	sds <- apply(x, 2, sd)
	mins <- apply(x, 2, min)
	maxs <- apply(x, 2, max)
	skews <- apply(x, 2, e1071::skewness)
	kurts <- apply(x, 2, e1071::kurtosis) + 3
	
	res <- sapply(list(means, medians, sds, mins, maxs, skews, kurts), function(y){
		c(mean(y), sd(y), quantile(y, c(1 - alpha, alpha)))
	})
	
	colnames(res) <- c("Mean", "Median", "Std.", "Min", "Max", "Skewness", "Kurtosis")
	rownames(res) <- c("Estimate", "Std", "Lower", "Upper")
	t(res)
}
