# Supplementary material for: Uncertainty quantification in FEM simulation of human liver: sensitivity analysis, Gradient-Enhanced Kriging, and Monte Carlo simulation
Source: Biomech Model Mechanobiol. 2026 Jul 30;25(4):90. doi: 10.1007/s10237-026-02084-4 (PMC13424001; doi:10.1007/s10237-026-02084-4)
Supplement: Supplementary file 1 — (zip 19 KB) [file 10237_2026_2084_MOESM1_ESM.zip › BMMB_UQ_Liver/data/data_volume.dat]

E_S E_F E_N nu_S k_D nS nC
1.48330517e+04 1.20019702e+04 2.48617299e+04 1.73978161e-01 5.67927881e-09 3.17300297e-01 9.66001e-02
1.16791093e+04 1.40668214e+04 1.10546470e+04 2.64738731e-01 1.11996869e-08 3.92556077e-01 1.05221e-01
1.23805101e+04 2.13303658e+04 2.09793432e+04 1.70054027e-01 1.06566102e-08 4.47335940e-01 1.01038e-01
1.64730021e+04 2.51927308e+04 1.53490929e+04 1.89214931e-01 1.07736572e-08 2.86594022e-01 1.14743e-01
1.50292126e+04 2.08249081e+04 1.76741972e+04 1.57659386e-01 1.26069909e-08 6.39865037e-01 1.04613e-01
1.03223270e+04 8.46396944e+03 2.16882946e+04 2.19471988e-01 5.97958873e-09 5.07690486e-01 8.38784e-02
8.55322394e+03 1.98295913e+04 2.44426689e+04 2.33272187e-01 7.07447664e-09 6.47548585e-01 9.01237e-02
1.25924137e+04 1.50272177e+04 1.90991197e+04 1.12263329e-01 7.63241991e-09 3.53794172e-01 9.93694e-02
1.14275119e+04 1.24545721e+04 8.67959724e+03 1.90396265e-01 9.92528145e-09 4.03786325e-01 1.01687e-01
9.15934751e+03 9.60765664e+03 2.51832979e+04 2.48007869e-01 9.58419754e-09 2.47263373e-01 1.19493e-01
2.37808083e+04 2.53611532e+04 2.13277523e+04 2.21578769e-01 6.27166949e-09 5.12721440e-01 8.49918e-02
1.94551803e+04 1.14600236e+04 2.30729843e+04 1.43926609e-01 1.17510271e-08 7.12442263e-01 1.06898e-01
2.23275875e+04 2.07633613e+04 1.36766738e+04 2.46290152e-01 1.01277934e-08 6.79112955e-01 1.01215e-01
1.44683562e+04 1.57855233e+04 1.43502388e+04 1.80739727e-01 5.82635555e-09 4.17504036e-01 8.68886e-02
1.88239646e+04 1.27445946e+04 5.79419728e+03 1.44083187e-01 8.61967591e-09 5.79038216e-01 9.35652e-02
2.57690949e+04 2.30821075e+04 1.34091287e+04 1.41926510e-01 1.13542192e-08 4.95678641e-01 1.01014e-01
1.30275227e+04 2.20782234e+04 2.33377760e+04 2.56861016e-01 1.27013936e-08 4.33445859e-01 1.05752e-01
1.12058739e+04 2.39123776e+04 9.57915658e+03 1.61920236e-01 6.64679791e-09 2.20523525e-01 1.20454e-01
1.39877757e+04 1.08694925e+04 2.29645149e+04 2.53777702e-01 4.02693476e-09 7.77231217e-01 8.67427e-02
1.08529273e+04 5.15073625e+03 1.98823957e+04 1.39586965e-01 1.30047746e-08 5.64091358e-01 1.03978e-01
2.12282894e+04 1.35255330e+04 1.99485826e+04 1.87277620e-01 4.35306040e-09 4.83473232e-01 7.54056e-02
2.52873713e+04 1.11139583e+04 2.03287620e+04 1.67385449e-01 9.37739226e-09 2.01172224e-01 1.29719e-01
1.33923615e+04 1.36316530e+04 1.49252212e+04 1.17158733e-01 3.04376594e-09 4.74577685e-01 6.57505e-02
9.53422074e+03 1.18588022e+04 1.18978008e+04 1.47927344e-01 6.57078974e-09 1.32985785e-01 1.61514e-01
1.90144976e+04 2.61002446e+04 2.19192675e+04 1.77419094e-01 1.19238227e-08 4.36875918e-01 1.04097e-01
7.51515662e+03 2.37432294e+04 1.31937134e+04 2.37799094e-01 8.34488114e-09 6.23605305e-01 9.37015e-02
2.61799366e+04 8.64774665e+03 2.15736280e+04 1.75320733e-01 3.44216306e-09 1.89381100e-01 1.26331e-01
1.72836110e+04 2.66919458e+04 8.19130860e+03 1.64290556e-01 9.15409917e-09 5.32078825e-01 9.50485e-02
1.91518582e+04 2.23825529e+04 1.57874390e+04 1.33804426e-01 5.43192241e-09 6.10002133e-01 8.12475e-02
1.83802650e+04 3.14565857e+03 7.39610630e+03 1.78249516e-01 3.70763607e-09 3.85482156e-01 7.68691e-02
2.38407828e+04 2.44272759e+04 8.28210942e+03 2.59134513e-01 1.47686586e-08 5.87303234e-01 1.06946e-01
2.58507708e+04 9.76172731e+03 1.17068730e+04 2.24226147e-01 1.22770306e-08 5.02075548e-01 1.02847e-01
1.43001754e+04 1.04811708e+04 1.66048856e+04 2.04049850e-01 1.33711612e-08 3.44795320e-01 1.12531e-01
6.31502866e+03 7.10661489e+03 1.69701932e+04 2.31405803e-01 3.00288120e-09 6.96501624e-01 6.85171e-02
6.79540299e+03 1.90228917e+04 5.34540369e+03 2.34828376e-01 6.44196076e-09 2.62739167e-01 1.09263e-01
2.06789854e+04 5.66511845e+03 2.38969619e+04 2.60202528e-01 1.34779964e-08 2.75231892e-01 1.20039e-01
9.71057465e+03 1.80808122e+04 2.75322618e+04 1.55216812e-01 1.15211103e-08 4.54765224e-01 1.02655e-01
3.68266327e+03 1.64604713e+04 5.67838056e+03 1.62852745e-01 1.35954275e-08 6.57531781e-01 1.07078e-01
1.66483860e+04 1.22168775e+04 2.26868478e+04 2.16427014e-01 1.04007963e-08 7.37237602e-01 1.06262e-01
2.26619757e+04 1.30323838e+04 1.11567774e+04 2.69418010e-01 3.48942515e-09 4.66496110e-01 6.98267e-02
2.09452141e+04 1.54445958e+04 1.72889899e+04 2.40036921e-01 9.07559051e-09 1.01121312e-01 1.72866e-01
1.00315269e+04 7.57722563e+03 2.35649075e+04 1.23251121e-01 9.23464191e-09 3.36540874e-01 1.05838e-01
1.79609971e+04 2.57794117e+04 1.45579563e+04 2.62479126e-01 8.85513105e-09 2.98828741e-01 1.09351e-01
2.32960931e+04 6.86528750e+03 1.13374557e+04 1.29406123e-01 7.95065399e-09 7.68578411e-01 1.03490e-01
1.68981378e+04 2.29745660e+04 8.93652858e+03 1.05759539e-01 2.08497670e-09 3.24348301e-01 6.80639e-02
8.21321815e+03 3.93088192e+03 2.54148256e+04 2.03382404e-01 1.21016367e-08 5.68413816e-01 1.02389e-01
5.71623906e+03 2.43217279e+04 1.28302838e+04 2.76874731e-01 2.65217223e-09 7.44118274e-01 6.96550e-02
8.86777117e+03 1.46947119e+04 2.42764928e+04 1.52468375e-01 4.76454127e-09 5.37847611e-01 7.69216e-02
2.47555036e+04 1.72210038e+04 3.59482702e+03 1.50709169e-01 1.43460365e-08 2.39759468e-01 1.25592e-01
8.62793506e+03 7.37124536e+03 9.31262597e+03 1.09689303e-01 1.03467001e-08 6.14589994e-01 9.91025e-02
7.04542796e+03 8.91348728e+03 1.03609468e+04 1.83031424e-01 4.57625555e-09 4.02948694e-01 8.13533e-02
1.99832094e+04 1.06132168e+04 7.13648885e+03 1.20984854e-01 6.89751595e-09 1.78448191e-01 1.35943e-01
1.53845037e+04 1.84582980e+04 7.61246485e+03 2.15071531e-01 1.10360516e-08 6.70797912e-01 1.02835e-01
1.05464677e+04 1.70881261e+04 2.68906917e+04 2.79522866e-01 8.16917098e-09 5.21641489e-01 9.22412e-02
2.44883546e+04 2.15271694e+04 1.23484661e+04 1.98316402e-01 5.53015292e-09 3.78866976e-01 8.84619e-02
2.78585777e+04 1.42834326e+04 2.57613130e+04 1.69765794e-01 1.39089692e-08 5.57827010e-01 1.05326e-01
7.82087208e+03 2.47224405e+04 1.38630816e+04 1.24698321e-01 9.66188742e-09 5.98466936e-01 9.68795e-02
1.20916879e+04 1.57088084e+04 4.85309888e+03 2.28087559e-01 1.24146024e-08 2.54316501e-01 1.21727e-01
2.69422230e+04 1.60888792e+04 2.73828850e+04 2.67912747e-01 4.91106005e-09 5.96439559e-01 7.80959e-02
2.21166423e+04 5.83309074e+03 1.83897980e+04 1.19127989e-01 5.12137417e-09 4.57963541e-01 8.10296e-02
2.18782004e+04 2.34012102e+04 2.05596149e+04 2.10975038e-01 1.40418223e-08 7.74360591e-01 1.16106e-01
1.37979114e+04 2.25120563e+04 2.59220135e+04 2.06847997e-01 8.77310643e-09 1.67932386e-01 1.39892e-01
2.32562542e+04 6.28986662e+03 9.97623458e+03 2.08470386e-01 1.49288888e-08 1.56965505e-01 1.42347e-01
1.62778177e+04 1.68582902e+04 1.63036169e+04 1.31665757e-01 1.16208055e-08 3.70734858e-01 1.07493e-01
1.59932562e+04 6.52356371e+03 1.49593732e+04 2.38395136e-01 7.88519878e-09 4.23242753e-01 9.47738e-02
1.96703450e+04 3.41648067e+03 2.78804607e+04 2.45518921e-01 5.28892433e-09 7.47003008e-01 8.99994e-02
2.72332273e+04 2.64205365e+04 5.20744497e+03 1.94336052e-01 8.49439159e-09 7.17044773e-01 9.95084e-02
7.43795990e+03 1.96041602e+04 1.66650939e+04 2.71723006e-01 1.28427432e-08 1.25568545e-01 1.52074e-01
1.56181503e+04 2.79574273e+04 1.05884821e+04 1.92792436e-01 1.45491502e-08 2.14708678e-01 1.29739e-01
3.88942768e+03 5.34577563e+03 6.76789834e+03 1.15266920e-01 2.42598888e-09 1.71498479e-01 1.40881e-01
6.43126736e+03 2.17215099e+04 1.57520230e+04 2.74980378e-01 3.91247329e-09 3.02988639e-01 8.91902e-02
2.13615540e+04 2.04497332e+04 2.65880651e+04 1.35290824e-01 7.30652574e-09 7.91128262e-01 1.04946e-01
4.12104873e+03 4.67447452e+03 1.25094938e+04 1.96160283e-01 1.09142276e-08 1.15476536e-01 1.59673e-01
4.96066368e+03 2.55240017e+04 1.93910323e+04 1.49244590e-01 2.75040591e-09 2.26522448e-01 1.02042e-01
5.31187825e+03 1.78692916e+04 6.34698087e+03 1.59010104e-01 2.50810800e-09 6.62404100e-01 6.15200e-02
4.44071694e+03 4.55431605e+03 4.00444791e+03 2.00709073e-01 9.95192772e-09 7.54483990e-01 1.06934e-01
2.75408421e+04 9.38378977e+03 7.72826368e+03 2.43682679e-01 4.65474438e-09 1.47977461e-01 1.57446e-01
1.82773776e+04 2.74898291e+04 1.79211471e+04 2.26796723e-01 3.81223296e-09 7.00065458e-01 7.57203e-02
3.27014400e+03 2.01142420e+04 4.53728939e+03 1.06612993e-01 1.21946690e-08 1.94813872e-01 1.32706e-01
2.64409300e+04 1.93702572e+04 1.93190562e+04 2.50744901e-01 1.37739164e-08 3.62872702e-01 1.11542e-01
2.41247816e+04 2.70834465e+04 2.68298777e+04 1.36475816e-01 7.64669064e-09 2.93264523e-01 1.07091e-01
2.04185836e+04 1.76449899e+04 4.24291342e+03 1.26661609e-01 1.46557139e-08 6.83442200e-01 1.09841e-01
4.71135487e+03 4.38316378e+03 2.22319044e+04 1.03987393e-01 7.37368113e-09 7.28045222e-01 9.67952e-02
2.50728924e+04 3.70706732e+03 1.87237784e+04 1.11516994e-01 1.41452660e-08 3.29575271e-01 1.14907e-01
2.28153249e+04 1.01718024e+04 6.20318099e+03 2.54716061e-01 6.94826620e-09 7.95594975e-01 1.04613e-01
1.75769425e+04 2.71709295e+04 3.24900969e+03 2.22556673e-01 6.10527903e-09 1.43146119e-01 1.55766e-01
1.29717443e+04 8.24423123e+03 2.60955125e+04 1.84071314e-01 4.21365858e-09 1.19469041e-01 1.95896e-01
3.44913308e+03 7.98933258e+03 3.31938048e+03 2.72182291e-01 3.22940891e-09 2.65845624e-01 9.26368e-02
2.66729891e+04 1.46332259e+04 9.75318486e+03 1.00372807e-01 2.17415651e-09 6.31628790e-01 5.66499e-02
5.91382212e+03 1.87888089e+04 1.80346775e+04 2.12681763e-01 1.31742314e-08 5.50038978e-01 1.04162e-01
