# Supplementary material for: Uncertainty quantification in FEM simulation of human liver: sensitivity analysis, Gradient-Enhanced Kriging, and Monte Carlo simulation
Source: Biomech Model Mechanobiol. 2026 Jul 30;25(4):90. doi: 10.1007/s10237-026-02084-4 (PMC13424001; doi:10.1007/s10237-026-02084-4)
Supplement: Supplementary file 1 — (zip 19 KB) [file 10237_2026_2084_MOESM1_ESM.zip › BMMB_UQ_Liver/data/deriv_velocity.dat]

E_S E_F E_N nu_S k_D nS
-5.00e-10 -5.00e-10 -5.0e-10 -5.00e-05 3.10350e+05 3.850e-03
-5.00e-10 -5.00e-10 -5.0e-10 -1.00e-04 3.16800e+05 4.800e-03
-1.00e-09 -5.00e-10  0.0e+00 -1.00e-04 3.32400e+05 4.700e-03
-5.00e-10 -5.00e-10 -5.0e-10 -5.00e-05 2.93850e+05 5.350e-03
-2.00e-09 -1.00e-09  0.0e+00 -2.00e-04 4.18450e+05 9.800e-03
-1.00e-09 -1.00e-09  0.0e+00 -1.00e-04 3.69650e+05 3.200e-03
-1.50e-09 -5.00e-10 -5.0e-10 -2.00e-04 4.38500e+05 5.750e-03
-5.00e-10 -5.00e-10 -5.0e-10 -5.00e-05 3.14300e+05 4.150e-03
-1.00e-09 -1.00e-09  0.0e+00 -1.00e-04 3.22400e+05 4.500e-03
 0.00e+00  5.00e-10  0.0e+00 -1.00e-04 2.86800e+05 5.450e-03
 0.00e+00  0.00e+00  0.0e+00 -5.00e-05 3.68400e+05 3.250e-03
-3.00e-09 -1.00e-09 -5.0e-10 -2.50e-04 4.97900e+05 1.690e-02
-1.00e-09 -5.00e-10  0.0e+00 -2.00e-04 4.56550e+05 1.040e-02
-5.00e-10 -5.00e-10  0.0e+00 -5.00e-05 3.39450e+05 3.250e-03
-1.50e-09 -5.00e-10 -5.0e-10 -5.00e-05 3.88650e+05 4.950e-03
-5.00e-10 -5.00e-10  0.0e+00 -5.00e-05 3.46050e+05 5.050e-03
-5.00e-10 -5.00e-10 -5.0e-10 -1.00e-04 3.25000e+05 5.150e-03
 0.00e+00  0.00e+00  0.0e+00  0.00e+00 2.83850e+05 5.200e-03
-2.00e-09 -5.00e-10 -5.0e-10 -2.50e-04 6.74600e+05 1.310e-02
-4.00e-09 -2.00e-09 -1.0e-09 -3.00e-04 3.73750e+05 6.900e-03
 0.00e+00  0.00e+00  0.0e+00  0.00e+00 3.75800e+05 2.550e-03
 0.00e+00 -5.00e-10 -5.0e-10 -5.00e-05 2.79100e+05 5.950e-03
-5.00e-10 -5.00e-10  0.0e+00  0.00e+00 3.99400e+05 2.050e-03
 0.00e+00 -5.00e-10  0.0e+00  0.00e+00 2.68400e+05 6.650e-03
 0.00e+00  0.00e+00  0.0e+00 -5.00e-05 3.27050e+05 5.000e-03
-2.00e-09 -1.00e-09 -5.0e-10 -1.50e-04 4.15850e+05 5.900e-03
 0.00e+00  0.00e+00  0.0e+00  0.00e+00 2.79340e+05 4.900e-03
-5.00e-10 -5.00e-10  0.0e+00 -5.00e-05 3.64700e+05 4.550e-03
-1.00e-09  0.00e+00  0.0e+00 -1.00e-04 4.23350e+05 3.700e-03
-5.00e-10 -5.00e-10 -5.0e-10 -5.00e-05 3.49000e+05 2.750e-03
-5.00e-10 -5.00e-10 -5.0e-10 -1.50e-04 3.80400e+05 8.350e-03
-5.00e-10 -5.00e-10 -5.0e-10 -1.00e-04 3.46700e+05 5.400e-03
-5.00e-10 -5.00e-10 -5.0e-10 -1.00e-04 3.04100e+05 5.450e-03
-4.50e-09 -1.50e-09 -5.0e-10 -2.50e-04 5.41700e+05 3.650e-03
 0.00e+00  0.00e+00  0.0e+00  0.00e+00 2.94100e+05 4.600e-03
 5.00e-10  5.00e-10 -5.0e-10 -1.50e-04 2.89850e+05 5.950e-03
-1.00e-09 -5.00e-10  0.0e+00 -1.00e-04 3.33500e+05 4.950e-03
-1.20e-08 -5.50e-09 -2.0e-09 -3.00e-04 4.37050e+05 1.245e-02
-3.00e-09 -1.00e-09 -5.0e-10 -3.50e-04 5.41800e+05 1.975e-02
 0.00e+00  0.00e+00  0.0e+00  0.00e+00 3.83050e+05 2.200e-03
 0.00e+00  0.00e+00 -5.0e-10 -5.00e-05 2.65150e+05 7.600e-03
-5.00e-10 -1.00e-09 -5.0e-10 -1.00e-04 3.07400e+05 4.650e-03
 0.00e+00  0.00e+00  0.0e+00  0.00e+00 2.98050e+05 4.800e-03
-3.00e-09 -1.50e-09 -5.0e-10 -2.50e-04 6.25200e+05 2.325e-02
 0.00e+00 -5.00e-10  0.0e+00  0.00e+00 3.56850e+05 2.450e-03
-3.50e-09 -1.00e-09 -1.5e-09 -4.00e-04 3.75900e+05 6.550e-03
-2.00e-09 -1.00e-09 -5.0e-10 -2.00e-04 6.22250e+05 5.250e-03
-1.00e-09 -1.00e-09  0.0e+00 -1.00e-04 3.94350e+05 2.800e-03
 0.00e+00 -5.00e-10  0.0e+00  0.00e+00 2.84350e+05 6.350e-03
-7.00e-09 -4.00e-09 -1.0e-09 -2.00e-04 4.08500e+05 7.100e-03
-1.00e-09 -1.00e-09 -5.0e-10 -5.00e-05 3.45650e+05 2.950e-03
 0.00e+00 -5.00e-10 -5.0e-10 -5.00e-05 2.76100e+05 5.850e-03
-2.50e-09 -1.00e-09 -5.0e-10 -2.00e-04 4.47800e+05 1.070e-02
-5.00e-10  0.00e+00  0.0e+00 -1.00e-04 3.62750e+05 4.050e-03
 0.00e+00  0.00e+00  0.0e+00  0.00e+00 3.28700e+05 3.350e-03
-5.00e-10 -5.00e-10  0.0e+00 -1.00e-04 3.66950e+05 7.000e-03
-2.00e-09 -1.00e-09  0.0e+00 -1.00e-04 3.97050e+05 6.050e-03
-5.00e-10 -5.00e-10 -5.0e-10 -5.00e-05 2.87450e+05 5.900e-03
 0.00e+00  0.00e+00  0.0e+00 -1.00e-04 4.18600e+05 3.100e-03
-5.00e-10 -5.00e-10  0.0e+00 -5.00e-05 3.58650e+05 2.900e-03
-2.50e-09 -1.00e-09 -5.0e-10 -3.50e-04 6.32950e+05 4.570e-02
 0.00e+00  0.00e+00  0.0e+00  0.00e+00 2.73200e+05 6.300e-03
 0.00e+00  0.00e+00 -2.5e-09 -1.50e-04 2.73150e+05 7.250e-03
-5.00e-10 -5.00e-10  0.0e+00 -5.00e-05 3.11400e+05 5.000e-03
-5.00e-10  0.00e+00 -5.0e-10 -1.00e-04 3.31800e+05 3.850e-03
-1.50e-09 -5.00e-10 -5.0e-10 -2.50e-04 5.79100e+05 1.095e-02
-1.00e-09 -5.00e-10  0.0e+00 -1.50e-04 5.09300e+05 1.250e-02
 0.00e+00  0.00e+00  0.0e+00  0.00e+00 2.67950e+05 7.550e-03
 0.00e+00  0.00e+00  0.0e+00  0.00e+00 2.80050e+05 6.600e-03
 0.00e+00 -1.25e-09 -3.0e-10 -2.00e-05 2.75995e+05 4.970e-03
 0.00e+00  0.00e+00  0.0e+00  0.00e+00 3.15300e+05 3.450e-03
-2.00e-09 -1.00e-09  0.0e+00 -2.50e-04 7.08750e+05 3.135e-02
 0.00e+00  3.00e-09 -1.0e-09 -1.00e-04 2.67100e+05 7.600e-03
 0.00e+00  0.00e+00 -5.0e-11  0.00e+00 2.95080e+05 3.965e-03
-2.50e-09 -1.50e-09 -5.0e-10 -5.00e-05 5.29750e+05 2.450e-03
-4.55e-08 -1.55e-08 -7.5e-09 -1.05e-03 5.97650e+05 2.515e-02
 0.00e+00 -5.00e-10 -5.0e-10 -5.00e-05 2.70250e+05 5.950e-03
-5.00e-10  0.00e+00  0.0e+00 -1.00e-04 5.21050e+05 4.600e-03
 0.00e+00 -5.00e-10  0.0e+00  0.00e+00 2.77750e+05 6.500e-03
 0.00e+00  0.00e+00  0.0e+00 -5.00e-05 3.06850e+05 5.450e-03
 0.00e+00  0.00e+00  0.0e+00  0.00e+00 2.98700e+05 4.600e-03
-3.00e-09 -1.00e-09  0.0e+00 -2.00e-04 4.57150e+05 1.600e-02
-2.50e-08 -1.10e-08 -2.0e-09 -8.00e-04 5.46600e+05 1.320e-02
-1.00e-09 -1.00e-09  0.0e+00 -1.00e-04 3.00900e+05 5.700e-03
-2.00e-09 -5.00e-10 -5.0e-10 -3.50e-04 7.28750e+05 3.225e-02
 0.00e+00  0.00e+00  0.0e+00  0.00e+00 2.69200e+05 6.400e-03
-1.00e-10  8.00e-10 -1.0e-10 -2.00e-05 2.65545e+05 6.760e-03
 0.00e+00 -1.00e-09 -5.0e-10  0.00e+00 3.08700e+05 3.650e-03
-5.00e-10 -5.00e-10  0.0e+00 -5.00e-05 5.20950e+05 1.750e-03
-2.50e-09 -1.50e-09 -5.0e-10 -1.50e-04 3.65750e+05 6.650e-03
