# Supplementary material for: Uncertainty quantification in FEM simulation of human liver: sensitivity analysis, Gradient-Enhanced Kriging, and Monte Carlo simulation
Source: Biomech Model Mechanobiol. 2026 Jul 30;25(4):90. doi: 10.1007/s10237-026-02084-4 (PMC13424001; doi:10.1007/s10237-026-02084-4)
Supplement: Supplementary file 1 — (zip 19 KB) [file 10237_2026_2084_MOESM1_ESM.zip › BMMB_UQ_Liver/data/deriv_volume.dat]

E_S E_F E_N nu_S k_D nS
-1.0e-08 -1.5e-08  0e+00  0e+00  4.44500e+06 -1.490e-01
 0.0e+00  0.0e+00  0e+00  0e+00  2.01000e+06 -6.500e-02
 0.0e+00  0.0e+00  0e+00  0e+00  2.27000e+06 -4.500e-02
 0.0e+00  0.0e+00  0e+00  0e+00  1.61500e+06 -1.400e-01
 0.0e+00  0.0e+00  0e+00  0e+00  1.85000e+06  4.000e-02
-1.0e-08 -1.0e-08  0e+00  0e+00  4.72850e+06 -2.100e-02
 0.0e+00  0.0e+00  0e+00  5e-04  3.92200e+06  4.500e-02
-1.0e-08 -1.0e-08  0e+00  0e+00  3.21050e+06 -1.030e-01
 0.0e+00  0.0e+00  0e+00  0e+00  2.41000e+06 -6.500e-02
 0.0e+00 -5.0e-08  0e+00  0e+00  1.52000e+06 -1.950e-01
 0.0e+00  0.0e+00  0e+00  0e+00  4.48050e+06 -1.800e-02
 0.0e+00  0.0e+00  0e+00  0e+00  1.91000e+06  7.500e-02
 0.0e+00  0.0e+00  0e+00  0e+00  2.44000e+06  6.000e-02
-5.0e-09 -1.0e-08  0e+00  0e+00  4.73950e+06 -6.650e-02
-5.0e-09 -5.0e-09  5e-09  5e-04  3.10700e+06  1.150e-02
 0.0e+00  0.0e+00  0e+00  0e+00  2.14000e+06 -2.000e-02
-5.0e-08 -5.0e-08  5e-08  5e-03  1.76000e+06 -4.500e-02
 0.0e+00  0.0e+00  0e+00  0e+00  2.06500e+06 -3.000e-01
 1.0e-08  5.0e-09  0e+00  1e-03  7.14100e+06  1.755e-01
 0.0e+00  0.0e+00  0e+00  0e+00  1.81000e+06  5.000e-03
 0.0e+00  0.0e+00  0e+00  0e+00  6.51600e+06 -3.300e-02
 0.0e+00 -5.0e-08  0e+00  0e+00  7.70000e+05 -2.700e-01
-1.0e-08 -1.0e-08  0e+00  0e+00  8.93100e+06 -3.700e-02
 0.0e+00  0.0e+00  0e+00  0e+00 -3.83500e+06 -7.250e-01
 0.0e+00  0.0e+00  0e+00  0e+00  1.93000e+06 -4.500e-02
 0.0e+00  0.0e+00  0e+00  5e-04  3.22250e+06  3.200e-02
 0.0e+00 -5.0e-08  0e+00  0e+00  2.77000e+06 -6.550e-01
 0.0e+00  0.0e+00  0e+00  5e-04  2.86900e+06 -8.000e-03
 0.0e+00  0.0e+00  0e+00  0e+00  5.27300e+06  2.600e-02
-1.0e-08 -2.0e-08  0e+00  0e+00  7.60500e+06 -9.250e-02
 0.0e+00  0.0e+00  0e+00  0e+00  1.50000e+06  1.500e-02
 0.0e+00  0.0e+00  0e+00  0e+00  1.93000e+06 -2.000e-02
 0.0e+00  0.0e+00  0e+00  0e+00  1.42000e+06 -8.500e-02
 1.0e-08  5.0e-09  0e+00  0e+00  9.40450e+06  7.400e-02
 0.0e+00  0.0e+00  0e+00  0e+00  3.13000e+06 -2.150e-01
-5.0e-08 -5.0e-08  0e+00  0e+00  1.06500e+06 -1.250e-01
 0.0e+00  0.0e+00  0e+00  0e+00  2.05500e+06 -4.000e-02
 0.0e+00  0.0e+00  0e+00  0e+00  1.64500e+06  4.500e-02
 0.0e+00  0.0e+00  0e+00  0e+00  2.19500e+06  9.500e-02
 0.0e+00  0.0e+00  0e+00  0e+00  7.98300e+06 -4.100e-02
 5.0e-08  0.0e+00 -5e-08 -5e-03 -4.48500e+06 -6.750e-01
 0.0e+00 -5.0e-08  0e+00  0e+00  2.39500e+06 -1.100e-01
 0.0e+00  0.0e+00  0e+00  0e+00  2.28500e+06 -1.450e-01
 0.0e+00  0.0e+00  0e+00  0e+00  3.02000e+06  1.350e-01
-5.0e-09 -5.0e-09  0e+00  5e-04  1.30615e+07 -1.540e-01
-5.0e-08 -5.0e-08  0e+00  0e+00  2.00500e+06  5.000e-03
 1.0e-08  5.0e-09  0e+00  5e-04  1.07700e+07  1.220e-01
-5.0e-09 -5.0e-09  0e+00  5e-04  5.99450e+06 -8.000e-03
 0.0e+00  0.0e+00  0e+00  0e+00  7.20000e+05 -1.500e-01
-1.5e-08 -1.0e-08  0e+00  5e-04  2.45450e+06  2.600e-02
-2.0e-08 -2.0e-08  0e+00  0e+00  6.15500e+06 -7.900e-02
 0.0e+00 -5.0e-08  0e+00  0e+00  2.90000e+05 -4.250e-01
 0.0e+00  0.0e+00  0e+00  0e+00  2.18000e+06  5.500e-02
-5.0e-09 -5.0e-09  0e+00  5e-04  3.30400e+06 -1.250e-02
 0.0e+00  0.0e+00  0e+00  0e+00  4.92400e+06 -9.300e-02
 0.0e+00  0.0e+00  0e+00  5e-03  1.64000e+06  5.000e-03
-5.0e-09  0.0e+00  0e+00  5e-04  2.68500e+06  2.000e-02
 0.0e+00 -5.0e-08  0e+00  0e+00  1.05500e+06 -1.550e-01
 0.0e+00  0.0e+00  0e+00  0e+00  5.84850e+06  1.900e-02
-5.0e-09 -5.0e-09  5e-09  5e-04  5.52250e+06 -4.550e-02
 0.0e+00  0.0e+00  0e+00  5e-03  1.25000e+06  1.050e-01
 0.0e+00  0.0e+00  0e+00  0e+00 -2.00000e+05 -3.700e-01
 5.0e-08 -1.5e-07 -5e-08 -5e-03 -2.45000e+05 -2.550e-01
-5.0e-08 -5.0e-08  5e-08  5e-03  1.84500e+06 -7.500e-02
-1.0e-08 -1.5e-08  0e+00  5e-04  3.31300e+06 -5.950e-02
 0.0e+00  0.0e+00  0e+00  1e-03  5.31000e+06  1.260e-01
 5.0e-09  0.0e+00  5e-09  5e-04  2.98450e+06  8.750e-02
 0.0e+00  0.0e+00  0e+00  0e+00 -1.13000e+06 -3.500e-01
 0.0e+00  0.0e+00  0e+00  0e+00  4.85000e+05 -1.750e-01
 0.0e+00 -1.5e-07  0e+00  0e+00 -1.12500e+06 -1.185e+00
 0.0e+00 -5.0e-09  0e+00  0e+00  6.87000e+06 -1.835e-01
 0.0e+00  0.0e+00  0e+00  0e+00  3.20500e+06  1.700e-01
 5.0e-08 -1.5e-07 -5e-08 -5e-03 -2.07500e+06 -4.550e-01
 0.0e+00  0.0e+00  0e+00  0e+00  8.28000e+06 -4.500e-01
 0.0e+00  0.0e+00  0e+00  0e+00  1.05625e+07  4.800e-02
 0.0e+00  0.0e+00  0e+00  0e+00  2.30500e+06  1.100e-01
 0.0e+00 -1.0e-07  0e+00  0e+00 -4.27500e+06 -9.100e-01
 0.0e+00  0.0e+00  0e+00  5e-04  7.59350e+06  8.200e-02
 0.0e+00  0.0e+00  0e+00  0e+00  3.80000e+05 -2.300e-01
 0.0e+00  0.0e+00  0e+00  0e+00  1.41000e+06 -7.500e-02
 0.0e+00  0.0e+00  0e+00  0e+00  2.77500e+06 -1.600e-01
 0.0e+00  0.0e+00  0e+00  0e+00  1.42500e+06  5.500e-02
 0.0e+00  0.0e+00  0e+00  1e-03  3.60450e+06  9.600e-02
 0.0e+00  0.0e+00  0e+00  0e+00  1.24500e+06 -9.000e-02
 0.0e+00  0.0e+00  0e+00  0e+00  3.40500e+06  1.800e-01
 0.0e+00  0.0e+00  0e+00  0e+00 -3.03000e+06 -7.050e-01
 0.0e+00  5.0e-08 -5e-08 -1e-02 -1.78750e+07 -1.660e+00
-1.5e-08 -5.0e-08  0e+00 -5e-04  8.08150e+06 -2.710e-01
 0.0e+00  0.0e+00  0e+00  5e-04  1.13980e+07  3.050e-02
 0.0e+00  0.0e+00  0e+00  0e+00  1.77500e+06  0.000e+00
